# Supplementary material for: LncRNA SCAMP1 disrupts the balance between miR-26a-5p and ZEB2 to promote osteosarcoma cell viability and invasion
Source: Front Oncol. 2022 Aug 3;12:967000. doi: 10.3389/fonc.2022.967000 (PMC9382636; doi:10.3389/fonc.2022.967000)
Supplement: Supplementary file 1 [file Table_1.xlsx]

## Sheet: Sheet1
Figure 1
MG63	pcDNA3.1	scamp1	pSilencer	shR-SCAMP1
	0.94	4.16	0.97	0.16
	1.02	4.42	0.99	0.22
	1.04	3.87	1.04	0.14
U2OS	pcDNA3.1	scamp1	pSilencer	shR-SCAMP1
	1.03	5.85	1.01	0.14
	0.92	5.56	0.97	0.16
	1.05	6.14	1.02	0.17

## Sheet: Sheet2
CCK8 assay
MG63 cells CCK8 OD450
Group	Time	Mock	Mock	Mock	pSilencer	pSilencer	pSilencer	shR-SCAMP1	shR-SCAMP1	shR-SCAMP1
OD450	0h	0.324	0.348	0.332	0.316	0.329	0.341	0.321	0.318	0.323
OD450	24h	0.389	0.378	0.393	0.373	0.401	0.387	0.367	0.384	0.368
OD450	48h	0.548	0.562	0.571	0.57	0.534	0.567	0.483	0.45	0.528
OD450	72h	0.716	0.679	0.743	0.692	0.719	0.708	0.578	0.592	0.58
U2OS cells CCK8 OD450
Group	Time	Mock	Mock	Mock	pcDNA3	pcDNA3	pcDNA3	SCAMP1	SCAMP1	SCAMP1
OD450	0h	0.288	0.293	0.27	0.317	0.336	0.284	0.302	0.296	0.315
OD450	24h	0.35	0.381	0.365	0.368	0.372	0.38	0.423	0.407	0.419
OD450	48h	0.409	0.43	0.412	0.422	0.416	0.408	0.49	0.521	0.517
OD450	72h	0.489	0.51	0.493	0.482	0.489	0.524	0.689	0.723	0.701
