# Supplementary material for: LncRNA SCAMP1 disrupts the balance between miR-26a-5p and ZEB2 to promote osteosarcoma cell viability and invasion
Source: Front Oncol. 2022 Aug 3;12:967000. doi: 10.3389/fonc.2022.967000 (PMC9382636; doi:10.3389/fonc.2022.967000)
Supplement: Supplementary file 2 [file Table_2.xlsx]

## Sheet: Sheet1
Fig 2
MG63-Group	Colony Count	Control	Experiments/control
Mock	122	135	0.903704
	145		1.07407
	138		1.02222
pSilencer	136		1.00741
	142		1.05185
	139		1.02963
shR-SCAMP1	48		0.355556
	39		0.288889
	53		0.392593
U2OS-Group	Colony Count	Control mean	Experiments/control
Mock	55	60	0.407407
	67		0.496296
	58		0.42963
pcDNA3	66		0.488889
	62		0.459259
	59		0.437037
SCAMP1	156		1.15556
	178		1.31852
	163		1.20741
