# Supplementary material for: LncRNA SCAMP1 disrupts the balance between miR-26a-5p and ZEB2 to promote osteosarcoma cell viability and invasion
Source: Front Oncol. 2022 Aug 3;12:967000. doi: 10.3389/fonc.2022.967000 (PMC9382636; doi:10.3389/fonc.2022.967000)
Supplement: Supplementary file 3 [file Table_3.xlsx]

## Sheet: Sheet1
Fig 3
MG63-Group	invaded cells	Control mean	experiment /control
pcDNA3	81	76.3333	1.06114
	82		1.07424
	66		0.864633
SCAMP1	128		1.67686
	137		1.79477
	142		1.86027
pSilencer	76		0.995638
	70		0.917035
	83		1.08734
shR-SCAMP1	17		0.222708
	12		0.157206
	19		0.248909
U2OS-Group	invaded cells	Control Mean	experiment /control
pcDNA3	28	23.3333	1.20002
	23		0.985728
	19		0.814297
SCAMP1	57		2.44289
	47		2.01431
	53		2.27146
pSilencer	20		0.857155
	23		0.985728
	27		1.15716
shR-SCAMP1	11		0.471435
	8		0.342862
	10		0.428578
