# Supplementary material for: LncRNA SCAMP1 disrupts the balance between miR-26a-5p and ZEB2 to promote osteosarcoma cell viability and invasion
Source: Front Oncol. 2022 Aug 3;12:967000. doi: 10.3389/fonc.2022.967000 (PMC9382636; doi:10.3389/fonc.2022.967000)
Supplement: Supplementary file 4 [file Table_4.xlsx]

## Sheet: Sheet1
Figure 4
Wound healing data
MG63-Group	0h Area	20h Area	20h migration rate	Fold change 20h TEST/NC
pcDNA3	0.7781	0.8621	0.378	1.07386
	0.7696	0.848	0.34	0.965909
	0.7962	0.8651	0.338	0.960227
SCAMP1	0.7932	0.9823	0.9144	2.59773
	0.8078	0.9376	0.6753	1.91847
	0.7698	0.9707	0.8727	2.47926
pSilencer	0.788	0.872	0.3962	1.12557
	0.7669	0.8567	0.3852	1.09432
	0.7963	0.8589	0.3073	0.873011
shR-SCAMP1	0.7678	0.8054	0.1619	0.459943
	0.7934	0.8137	0.0983	0.279261
	0.7887	0.8174	0.1358	0.385795
U2OS-Group	0h Area	20h Area	20h migration rate	Fold change 20h TEST/NC
pcDNA3	0.7646	0.8667	0.4337	1.06108
	0.7889	0.8867	0.4633	1.1335
	0.7831	0.8545	0.3292	0.805414
SCAMP1	0.7993	0.9557	0.7793	1.90662
	0.7828	0.9425	0.7353	1.79897
	0.7878	0.9589	0.8063	1.97268
pSilencer	0.7831	0.8678	0.3905	0.95539
	0.7589	0.8679	0.452095	1.10609
	0.7846	0.8678	0.386258	0.945012
shR-SCAMP1	0.7754	0.8009	0.113535	0.277773
	0.7898	0.8156	0.12274	0.300294
	0.7654	0.7989	0.142796	0.349362
