# Supplementary material for: LncRNA SCAMP1 disrupts the balance between miR-26a-5p and ZEB2 to promote osteosarcoma cell viability and invasion
Source: Front Oncol. 2022 Aug 3;12:967000. doi: 10.3389/fonc.2022.967000 (PMC9382636; doi:10.3389/fonc.2022.967000)
Supplement: Supplementary file 5 [file Table_5.xlsx]

## Sheet: Sheet1
Figure 5
MG63-Group	miR-NC	miR-NC	miR-NC	miR-26a mimics	miR-26a mimics	miR-26a mimics
SCAMP1-WT	1.01	0.93	1.06	0.45	0.22	0.27
SCAMP1-MUT	1	0.89	1.11	0.98	1.06	1
U2OS-Group	miR-NC	miR-NC	miR-NC	miR-26a inhibitors	miR-26a inhibitors	miR-26a inhibitors
SCAMP1-WT	1	0.89	1.11	2.8	2.6	2.5
SCAMP1-MUT	0.98	1.06	1	1.1	0.9	0.93
MG63-Group	miR-NC	miR-NC	miR-NC	miR-26a mimics	miR-26a mimics	miR-26a mimics
	1.3	0.92	1.05	0.32	0.23	0.22
U2OS-Group	miR-NC	miR-NC	miR-NC	miR-26a inhibitors	miR-26a inhibitors	miR-26a inhibitors
	1	0.91	1.09	2.9	3.7	3.3
MG63-Group	miR-NC	miR-NC	miR-NC	SCAMP1-WT	SCAMP1-WT	SCAMP1-WT	SCAMP1-MUT	SCAMP1-MUT	SCAMP1-MUT
	1.01	0.97	1.02	0.43	0.32	0.35	1.1	1.02	0.93
U2OS-Group	pSilencer-NC	pSilencer-NC	pSilencer-NC	shR-SCAMP1	shR-SCAMP1	shR-SCAMP1
	1.1	0.94	0.96	2.54	2.34	2.62
