# Supplementary material for: LncRNA SCAMP1 disrupts the balance between miR-26a-5p and ZEB2 to promote osteosarcoma cell viability and invasion
Source: Front Oncol. 2022 Aug 3;12:967000. doi: 10.3389/fonc.2022.967000 (PMC9382636; doi:10.3389/fonc.2022.967000)
Supplement: Supplementary file 6 [file Table_6.xlsx]

## Sheet: Sheet3
Figure 6
MG63-CCK8 OD450
Group	Time	pcDNA3+miR-NC	pcDNA3+miR-NC	pcDNA3+miR-NC	pcDNA3+miR-26a mimics	pcDNA3+miR-26a mimics	pcDNA3+miR-26a mimics	miR-26a mimics+SCAMP1	miR-26a mimics+SCAMP1	miR-26a mimics+SCAMP1
OD450	0h	0.342	0.389	0.36	0.389	0.332	0.378	0.343	0.312	0.389
OD450	24h	0.49	0.433	0.567	0.378	0.372	0.402	0.423	0.484	0.473
OD450	48h	0.623	0.703	0.745	0.489	0.415	0.42	0.612	0.556	0.634
OD450	72h	0.958	0.878	0.924	0.523	0.476	0.592	0.87	0.768	0.869
U2OS-CCK8 OD450
Group	Time	Mock	Mock	Mock	pSilencer	pSilencer	pSilencer	shR-SCAMP1	shR-SCAMP1	shR-SCAMP1
OD450	0h	0.344	0.335	0.369	0.389	0.32	0.368	0.343	0.323	0.378
OD450	24h	0.431	0.367	0.424	0.51	0.422	0.565	0.433	0.357	0.471
OD450	48h	0.522	0.523	0.58	0.623	0.7	0.745	0.602	0.495	0.454
OD450	72h	0.788	0.69	0.589	0.95	0.904	0.934	0.6	0.703	0.756
MG63-Group	Colony Count	Control Mean	Test/control
pcDNA+miR-NC	406	406.333	0.99918
	358		0.88105
	455		1.11977
pcDNA+miR-26a mimics	89		0.219032
	94		0.231337
	69		0.169811
SCAMP1+miR-26a mimics	446		1.09762
	398		0.979491
	487		1.19852
U2OS-Group	Colony Count	Control Mean	Test/control
pSilencer+miR-NC	198	180	1.1
	198		1.1
	144		0.8
pSilence+ miR-26a inhibitorS	342		1.9
	396		2.2
	450		2.5
shR-SCAMP1+ miR-26a inhibitorS	198		1.1
	160		0.888889
	234		1.3
