# Supplementary material for: LncRNA SCAMP1 disrupts the balance between miR-26a-5p and ZEB2 to promote osteosarcoma cell viability and invasion
Source: Front Oncol. 2022 Aug 3;12:967000. doi: 10.3389/fonc.2022.967000 (PMC9382636; doi:10.3389/fonc.2022.967000)
Supplement: Supplementary file 7 [file Table_7.xlsx]

## Sheet: Sheet5
MG63-CCK8 OD450
Group	Time	Blank	Blank	Blank	pcDNA3+miR-NC	pcDNA3+miR-NC	pcDNA3+miR-NC	pcDNA3+pZEB2	pcDNA3+pZEB2	pcDNA3+pZEB2	miR-26a+pZEB2	miR-26a+pZEB2	miR-26a+pZEB2	SCAMP1+pSilencer	SCAMP1+pSilencer	SCAMP1+pSilencer	SCAMP1+shR-ZEB2	SCAMP1+shR-ZEB2	SCAMP1+shR-ZEB2
OD450	0h	0.321	0.278	0.342	0.323	0.353	0.319	0.312	0.359	0.302	0.323	0.365	0.31	0.312	0.289	0.37	0.338	0.301	0.32
OD450	24h	0.378	0.341	0.389	0.37	0.334	0.401	0.389	0.41	0.434	0.391	0.34	0.367	0.422	0.378	0.441	0.37	0.355	0.312
OD450	48h	0.453	0.541	0.518	0.44	0.578	0.518	0.622	0.573	0.656	0.53	0.416	0.579	0.622	0.689	0.554	0.417	0.478	0.42
OD450	72h	0.656	0.589	0.751	0.613	0.756	0.642	0.816	0.747	0.803	0.622	0.711	0.678	0.881	0.689	0.782	0.545	0.493	0.563
MG63-Group	Colony Count	Control mean	Test/control
Blank	58.3	53	1.1
	58.3	53	1.1
	42.4	53	0.8
pcDNA3+miR-NC	51.94	53	0.98
	46.64	53	0.88
	49.82	53	0.94
pcDNA3+pZEB2	100.17	53	1.89
	116.6	53	2.2
	116.6	53	2.2
miR-26a+pZEB2	45.58	53	0.86
	54.59	53	1.03
	51.94	53	0.98
SCAMP1+pSilencer	94.87	53	1.79
	93.28	53	1.76
	104.94	53	1.98
SCAMP1+shR-ZEB2	16.96	53	0.32
	11.13	53	0.21
	11.66	53	0.22
MG63-Group	invased cells	Control mean	Test/control
Blank	367.4	334	1.1
	293.92	334	0.88
	340.68	334	1.02
pcDNA3+miR-NC	377.42	334	1.13
	303.94	334	0.91
	303.94	334	0.91
pcDNA3+pZEB2	818.3	334	2.45
	898.46	334	2.69
	791.58	334	2.37
miR-26a+pZEB2	400.8	334	1.2
	287.24	334	0.86
	327.32	334	0.98
SCAMP1+pSilencer	784.9	334	2.35
	734.8	334	2.2
	824.98	334	2.47
SCAMP1+shR-ZEB2	133.6	334	0.4
	93.52	334	0.28
	116.9	334	0.35

## Sheet: Sheet1
MG63-Group	invaded cell numbers	Control mean	Test/control
Blank	367.4	334	1.1
	293.92	334	0.88
	340.68	334	1.02
pcDNA3+miR-NC	377.42	334	1.13
	303.94	334	0.91
	303.94	334	0.91
pcDNA3+pZEB2	818.3	334	2.45
	898.46	334	2.69
	791.58	334	2.37
miR-26a+pZEB2	400.8	334	1.2
	287.24	334	0.86
	327.32	334	0.98
SCAMP1+pSilencer	784.9	334	2.35
	734.8	334	2.2
	824.98	334	2.47
SCAMP1+shR-ZEB2	133.6	334	0.4
	93.52	334	0.28
	116.9	334	0.35

## Sheet: Sheet2
Wound healing assay
MG63-Group	0h Area	20h Area	20h migration rate	Fold change 20h TEST/NC
Blank	0.7681	0.8621	0.405347	1.10884
	0.7489	0.8211	0.287535	0.78656
	0.7578	0.8556	0.403799	1.1046
pcDNA3+miR-NC	0.7478	0.8389	0.361221	0.988131
	0.7843	0.8536	0.32128	0.878869
	0.7873	0.8602	0.342736	0.937565
pcDNA3+pZEB2	0.7704	0.9289	0.690331	1.88842
	0.7827	0.9567	0.800736	2.19044
	0.7692	0.9589	0.821924	2.2484
miR-26a+pZEB2	0.7552	0.8489	0.382761	1.04705
	0.7586	0.8347	0.315244	0.86236
	0.7814	0.8596	0.357731	0.978583
SCAMP1+pSilencer	0.7543	0.9322	0.724054	1.98067
	0.7849	0.919	0.623431	1.70541
	0.7634	0.917	0.649197	1.7759
SCAMP1+shR-ZEB2	0.7495	0.779	0.117764	0.322148
	0.7689	0.7878	0.0817828	0.223719
	0.7874	0.8045	0.0804327	0.220026

## Sheet: Sheet3
	MG63-Group	pSilencer	pSilencer	pSilencer	shR-SCAMP1	shR-SCAMP1	shR-SCAMP1
		653.14	606.9	473.96	364.14	219.64	329.46
	Relative ZEB2 protein level	1.13	1.05	0.82	0.63	0.38	0.57
	U2OS-Group	pSilencer	pSilencer	pSilencer	shR-SCAMP1	shR-SCAMP1	shR-SCAMP1
		291.61	200.03	233.77	101.22	53.02	91.58
	Relative ZEB2 protein level	1.21	0.83	0.97	0.42	0.22	0.38
